# Supplementary material for: Diversification of Pseudomonas aeruginosa Biofilm Populations under Repeated Phage Exposures Decreases the Efficacy of the Treatment
Source: Microorganisms. 2024 Sep 12;12(9):1880. doi: 10.3390/microorganisms12091880 (PMC11434582; doi:10.3390/microorganisms12091880)
Supplement: Supplementary file 1 [file microorganisms-12-01880-s001.zip]

Archive with 2 entries (2 files):
- Supplementary Material_revised.pdf
- Supplentary Material_TableS1_revised.xlsx
